# Supplementary material for: Improving protein-ligand binding site prediction accuracy by classification of inner pocket points using local features
Source: J Cheminform. 2015 Apr 1;7:12. doi: 10.1186/s13321-015-0059-5 (PMC4414931; doi:10.1186/s13321-015-0059-5)
Supplement: Additional file 2 — Tables. Excel file that contains data used to produce tables and figures in this article. [file 13321_2015_59_MOESM2_ESM.xlsx]

## Sheet: Introduction
Additional Tables File
Supplementary information to the article
Improving ligand-binding site prediction accuracy by classification of inner pocket points using local features
Radoslav Krivák and David Hoksza

## Sheet: Table 1 - Datasets
			per protein	Fpocket		ConCavity (conservation)
dataset	proteins	ligands	Ligands pp.	FP #pockets	FP pockets pp.	CC #pockets	CC pockets pp.
CHEN11	251	476	1.89641	3114	12.4064	438	1.74502
ASTEX	85	143	1.68235	1834	21.5765	191	2.24706
DT198	198	192	0.969697	3677	18.5707	433	2.18687
MP210	210	288	1.37143	3045	14.5	418	1.99048
UB48	96	108	1.125	1126	11.7292	180	1.875
B48	48	54	1.125	579	12.0625	94	1.95833
U48	48	54	1.125	547	11.3958	86	1.79167

## Sheet: Table 2 - Results
dataset	model	#proteins	#ligands	#pockets	Top1 [%]	All [%]	rescored	diff	%possible	possible	precision	recall	F1	MCC
results for DCA(4) criterion
default.model	trained on bench-fpocket dataset				Non-CV results use default Random Forests classifier trained on CHEN11-fpocket dataset.
CHEN11-fpocket (CV)	baf1.model	251	476	3114	47.9	71	58.8	10.9	47.1	23.1	0.5964	0.3204	0.4169	0.4111	crossvalidation
CHEN11-fpocket	baf1.model	251	476	3114	47.9	71	67.9	20	86.4	23.1	0.869	0.9997	0.9298	0.9273	train ~ test set
astex-fpocket	baf1.model	85	143	1834	58	81.1	63.6	5.6	24.2	23.1	0.558	0.413	0.4747	0.4613
dt198-fpocket	baf1.model	198	192	3677	37.5	80.2	56.2	18.8	43.9	42.7	0.308	0.3841	0.3419	0.3273
b210-fpocket	baf1.model	210	288	3045	56.6	78.8	67.7	11.1	50	22.2	0.5776	0.4196	0.4861	0.4722
ub48-fpocket	baf1.model	96	108	1126	63.9	90.7	79.6	15.7	58.6	26.9	0.5685	0.4078	0.4749	0.4602
b48-fpocket	baf1.model	48	54	579	74.1	92.6	81.5	7.4	40	18.5	0.5845	0.4499	0.5085	0.4908
u48-fpocket	baf1.model	48	54	547	53.7	88.9	77.8	24.1	68.4	35.2	0.5461	0.3579	0.4324	0.4216
CHEN11-concavity (CV)	baf1.model	251	476	438	47.9	52.3	50.7	2.8	63.3	4.4	0.4397	0.7606	0.5573	0.3994	crossvalidation
CHEN11-concavity	baf1.model	251	476	438	47.9	52.3	52.3	4.4	100	4.4	0.7984	0.8202	0.8092	0.7496	train ~ test set
astex-concavity	baf1.model	85	143	191	55.2	65.7	62.9	7.7	73.3	10.5	0.5985	0.5458	0.5709	0.4607
dt198-concavity	baf1.model	198	192	433	45.8	65.6	61.5	15.6	78.9	19.8	0.3297	0.5519	0.4128	0.3369
b210-concavity	baf1.model	210	289	418	57.4	68.2	66.1	8.7	80.6	10.7	0.6295	0.5321	0.5767	0.4887
ub48-concavity	baf1.model	96	108	180	65.7	79.6	75.9	10.2	73.3	13.9	0.5984	0.4971	0.543	0.4546
b48-concavity	baf1.model	48	54	94	66.7	81.5	77.8	11.1	75	14.8	0.6098	0.5266	0.5651	0.4734
u48-concavity	baf1.model	48	54	86	64.8	77.8	74.1	9.3	71.4	13	0.5848	0.4647	0.5179	0.433

## Sheet: Table 2 - Results2
dataset	model	#proteins	#ligands	#pockets	Top1 [%]	All [%]	possible margin	PRANK	diff	%possible	PLB_Score	diff	%possible	VOL_Score	diff	%possible
results for DCA(4) criterion
default.model	trained on bench-fpocket dataset				Non-CV results use default Random Forests classifier trained on CHEN11-fpocket dataset.
CHEN11-fpocket (CV)	baf1.model	251	476	3114	47.9	71	23.1	58.8	10.9	47.1	49.8	1.9	8.2	34.5	-13.4	-58.2
astex-fpocket	baf1.model	85	143	1834	58	81.1	23.1	63.6	5.6	24.2	56.6	-1.4	-6.1	32.2	-25.9	-112.1
dt198-fpocket	baf1.model	198	192	3677	37.5	80.2	42.7	56.2	18.8	43.9	43.2	5.7	13.4	19.3	-18.2	-42.7
b210-fpocket	baf1.model	210	288	3045	56.6	78.8	22.2	67.7	11.1	50	54.5	-2.1	-9.4	30.6	-26	-117.2
ub48-fpocket	baf1.model	96	108	1126	63.9	90.7	26.9	79.6	15.7	58.6	69.4	5.6	20.7	37	-26.9	-100
b48-fpocket	baf1.model	48	54	579	74.1	92.6	18.5	81.5	7.4	40	72.2	-1.9	-10	42.6	-31.5	-170
u48-fpocket	baf1.model	48	54	547	53.7	88.9	35.2	77.8	24.1	68.4	66.7	13	36.8	31.5	-22.2	-63.2
CHEN11-concavity (CV)	baf1.model	251	476	438	47.9	52.3	4.4	50.7	2.8	63.3	50.4	2.5	57.1	50.2	2.3	52.4
astex-concavity	baf1.model	85	143	191	55.2	65.7	10.5	62.9	7.7	73.3	62.9	7.7	73.3	63.6	8.4	80
dt198-concavity	baf1.model	198	192	433	45.8	65.6	19.8	61.5	15.6	78.9	56.8	10.9	55.3	59.4	13.5	68.4
b210-concavity	baf1.model	210	289	418	57.4	68.2	10.7	66.1	8.7	80.6	64.9	7.3	67.7	64.6	6.9	64.5
ub48-concavity	baf1.model	96	108	180	65.7	79.6	13.9	75.9	10.2	73.3	77.8	12	86.7	73.1	7.4	53.3
b48-concavity	baf1.model	48	54	94	66.7	81.5	14.8	77.8	11.1	75	79.6	13	87.5	75.9	9.3	62.5
u48-concavity	baf1.model	48	54	86	64.8	77.8	13	74.1	9.3	71.4	75.9	11.1	85.7	70.4	5.6	42.9

## Sheet: Figure 3 - Heatmaps
crossvalidation results of PRANK on CHEN11-fpocket dataset
			Fpocket					Rescored					Improvement
			Top-n	Top-(n+2)	Top-(n+4)	All		Top-n	Top-(n+2)	Top-(n+4)	All		Top-n	Top-(n+2)	Top-(n+4)	All
	DCA(1Å)		15.1	19.1	21	23.7		18.8	21.3	22.6	23.7		3.7	2.1	1.6	0
	DCA(2Å)		30.5	40.5	44.5	49.8		41	45.3	47.5	49.8		10.5	4.7	3	0
	DCA(3Å)		41.8	53.2	57.8	64.3		52.7	59.1	61.3	64.3		10.9	6	3.6	0
	DCA(4Å)		47.9	58.8	63.7	71		58.5	65	67.6	71		10.6	6.2	3.9	0
	DCA(5Å)		52.9	64.3	69.5	77.5		64.2	70.8	73.7	77.5		11.3	6.5	4.2	0
	DCA(6Å)		56.9	69.7	74.6	82.1		68.4	75.6	78.8	82.1		11.4	5.9	4.2	0
	DCA(7Å)		60.3	73.3	77.5	85.1		70.6	77.6	81.1	85.1		10.3	4.3	3.6	0
	DCA(8Å)		62.6	75.2	81.3	88.2		72.9	80.7	84.3	88.2		10.3	5.5	3	0
	DCA(9Å)		67.4	80.5	85.1	91.6		76.7	84.4	87.9	91.6		9.3	3.9	2.8	0
	DCA(10Å)		71	83	86.8	93.3		78.6	85.9	89.5	93.3		7.5	3	2.8	0
	DCA(11Å)		75.8	87	89.9	95.2		82.2	89.1	91.7	95.2		6.4	2.1	1.8	0
	DCA(12Å)		77.7	88.2	91.2	96		83.2	89.8	92.2	96		5.4	1.6	1.1	0
	DCA(13Å)		80.3	89.5	92.6	96.6		84.7	91.3	93.6	96.6		4.5	1.8	0.9	0
	DCA(14Å)		82.4	90.8	93.7	97.3		86.2	93.1	95	97.3		3.9	2.3	1.3	0
	DCA(15Å)		85.5	92	94.5	97.7		88.3	94.4	96	97.7		2.8	2.4	1.4	0
	DCC(1Å)		2.3	2.7	2.9	2.9		2.6	2.9	2.9	2.9		0.3	0.2	0	0
	DCC(2Å)		8.2	10.9	11.6	12.8		11.4	12.2	12.6	12.8		3.2	1.3	1	0
	DCC(3Å)		17.2	22.3	23.7	26.1		22.5	24.6	25.2	26.1		5.3	2.3	1.4	0
	DCC(4Å)		25	32.6	34.9	38.9		32.6	36.2	37.4	38.9		7.6	3.7	2.5	0
	DCC(5Å)		32.8	41.8	45.6	51.3		42.4	47.4	49.3	51.3		9.6	5.6	3.7	0
	DCC(6Å)		37.8	49.2	52.9	60.1		49.2	55.2	57.6	60.1		11.4	6.1	4.7	0
	DCC(7Å)		44.3	56.3	60.5	68.3		55.3	62.5	65.1	68.3		10.9	6.2	4.6	0
	DCC(8Å)		49.6	62	66.4	74.4		60.6	68.4	71.1	74.4		11	6.4	4.7	0
	DCC(9Å)		54.6	65.8	70.8	79		64.4	72	75.3	79		9.7	6.2	4.5	0
	DCC(10Å)		55.9	67.9	73.1	81.9		66.3	74.1	77.7	81.9		10.4	6.2	4.6	0
	DCC(11Å)		59.7	72.3	77.9	85.9		69.9	78	82	85.9		10.2	5.7	4.1	0
	DCC(12Å)		64.7	76.7	81.3	89.1		72.7	80.2	84.5	89.1		8	3.5	3.2	0
	DCC(13Å)		67.6	80.5	84.5	91.2		75.3	82.7	86.3	91.2		7.6	2.2	1.9	0
	DCC(14Å)		71.4	83.8	87.2	93.1		79.1	86.1	89.1	93.1		7.7	2.3	1.9	0
	DCC(15Å)		75.6	88	91.4	96.2		82	90.1	93	96.2		6.4	2	1.7	0

## Sheet: Figure 4 - Fpocket CHEN11
crossvalidation results of PRANK on CHEN11-fpocket dataset
cutoff [A]	Top-n	Top-(n + 2)	Top-n rescored	Top-(n + 2) rescored	all
1	15.1	19.1	18.8	21.3	23.7
2	30.5	40.5	41	45.3	49.8
3	41.8	53.2	52.7	59.1	64.3
4	47.9	58.8	58.5	65	71
5	52.9	64.3	64.2	70.8	77.5
6	56.9	69.7	68.4	75.6	82.1
7	60.3	73.3	70.6	77.6	85.1
8	62.6	75.2	72.9	80.7	88.2
9	67.4	80.5	76.7	84.4	91.6
10	71	83	78.6	85.9	93.3
11	75.8	87	82.2	89.1	95.2
12	77.7	88.2	83.2	89.8	96
13	80.3	89.5	84.7	91.3	96.6
14	82.4	90.8	86.2	93.1	97.3
15	85.5	92	88.3	94.4	97.7
16	88	93.9	89.7	95.6	98.3
17	90.3	95.2	90.7	96.5	98.5
18	91.8	96.2	92.2	97	98.9
19	93.3	97.1	93	97.8	99.4
20	94.5	97.7	93.9	98	99.4
